# Supplementary material for: Uttarakhand State Earthquake Early Warning System: A Case Study of the Himalayan Environment
Source: Sensors (Basel). 2024 May 21;24(11):3272. doi: 10.3390/s24113272 (PMC11174874; doi:10.3390/s24113272)
Supplement: Supplementary file 1 [file sensors-24-03272-s001.zip]

Archive with 1 entries (1 files):
- sensors-2895203-supplementary.pdf
